# Supplementary material for: Revealing the Impact of pH on Lipase Structure and Surface Propensity at the Air–Water Interface and in Aqueous Aerosols
Source: J Phys Chem Lett. 2026 Jan 8;17(3):818–24. doi: 10.1021/acs.jpclett.5c03315 (PMC12833840; doi:10.1021/acs.jpclett.5c03315)
Supplement: Supplementary file 2 [file jz5c03315_si_002.txt]

propka3.5.1                                                                                  2024-10-11

-------------------------------------------------------------------------------
--                                                                           --
--  PROPKA: A PROTEIN PKA PREDICTOR                                          --
--                                                                           --
--  VERSION 1.0,  04/25/2004,  IOWA CITY                                     --
--  BY HUI LI                                                                --
--                                                                           --
--  VERSION 2.0,  11/05/2007, IOWA CITY/COPENHAGEN                           --
--  BY DELPHINE C. BAS AND DAVID M. ROGERS                                   --
--                                                                           --
--  VERSION 3.0,  01/06/2011, COPENHAGEN                                     --
--  BY MATS H.M. OLSSON AND CHRESTEN R. SONDERGARD                           --
--                                                                           --
--  VERSION 3.1,  07/01/2011, COPENHAGEN                                     --
--  BY CHRESTEN R. SONDERGARD AND MATS H.M. OLSSON                           --
--                                                                           --
--  VERSION 3.2,  06/17/2020, PLANET EARTH                                   --
--  SEE ABOVE FOR AUTHORS                                                    --
--                                                                           --
-------------------------------------------------------------------------------


-------------------------------------------------------------------------------
References:

Very Fast Empirical Prediction and Rationalization of Protein pKa Values.
Hui Li, Andrew D. Robertson and Jan H. Jensen. PROTEINS: Structure, Function,
and Bioinformatics. 61:704-721 (2005)

Very Fast Prediction and Rationalization of pKa Values for Protein-Ligand
Complexes.  Delphine C. Bas, David M. Rogers and Jan H. Jensen.  PROTEINS:
Structure, Function, and Bioinformatics 73:765-783 (2008)

PROPKA3: Consistent Treatment of Internal and Surface Residues in Empirical
pKa predictions.  Mats H.M. Olsson, Chresten R. Sondergard, Michal Rostkowski,
and Jan H. Jensen.  Journal of Chemical Theory and Computation, 7(2):525-537
(2011)

Improved Treatment of Ligands and Coupling Effects in Empirical Calculation
and Rationalization of pKa Values.  Chresten R. Sondergaard, Mats H.M. Olsson,
Michal Rostkowski, and Jan H. Jensen.  Journal of Chemical Theory and
Computation, (2011)
-------------------------------------------------------------------------------


---------  -----   ------   ---------------------    --------------    --------------    --------------
                            DESOLVATION  EFFECTS       SIDECHAIN          BACKBONE        COULOMBIC
 RESIDUE    pKa    BURIED     REGULAR      RE        HYDROGEN BOND     HYDROGEN BOND      INTERACTION
---------  -----   ------   ---------   ---------    --------------    --------------    --------------

ASP   2 Z   2.99     0 %    0.36  191   0.00    0    0.00 XXX   0 X   -0.54 ASN   3 Z   -0.07 N+    1 Z
ASP   2 Z                                            0.00 XXX   0 X   -0.34 TYR   4 Z   -0.13 ARG  40 Z
ASP   2 Z                                            0.00 XXX   0 X    0.00 XXX   0 X   -0.10 LYS 316 Z

ASP  21 Z   3.44    39 %    1.06  390   0.08    0   -0.85 SER 152 Z   -0.06 ASP  21 Z   -0.10 LYS  22 Z
ASP  21 Z                                            0.00 XXX   0 X   -0.50 LYS  22 Z    0.00 XXX   0 X

ASP  36 Z   3.50    22 %    0.77  342   0.06    0   -0.75 ARG 309 Z    0.00 XXX   0 X   -0.23 ARG  40 Z
ASP  36 Z                                            0.00 XXX   0 X    0.00 XXX   0 X    0.24 ASP 303 Z
ASP  36 Z                                            0.00 XXX   0 X    0.00 XXX   0 X   -0.39 ARG 309 Z

ASP  55 Z   4.11   100 %    3.62  579   0.83    0   -0.78 GLN  88 Z   -0.11 ASP  55 Z    0.06 ASP  56 Z
ASP  55 Z                                           -0.85 THR  92 Z    0.00 XXX   0 X   -1.70 ARG  61 Z
ASP  55 Z                                           -0.76 ARG  61 Z    0.00 XXX   0 X    0.00 XXX   0 X

ASP  56 Z   3.08    14 %    0.49  320   0.00    0   -0.81 TYR  95 Z   -0.39 GLY  57 Z    0.00 XXX   0 X

ASP 102 Z   3.12     0 %    0.27  210   0.00    0   -0.79 ASN 202 Z   -0.02 ASP 102 Z   -0.13 LYS  80 Z

ASP 121 Z   3.09    14 %    0.93  321   0.12    0   -0.85 THR 169 Z   -0.84 THR 169 Z   -0.07 ARG 258 Z

ASP 130 Z   0.91     0 %    0.74  161   0.00    0   -0.85 THR 132 Z   -0.63 THR 132 Z    0.00 XXX   0 X
ASP 130 Z                                           -0.79 SER 136 Z   -0.55 GLY 133 Z    0.00 XXX   0 X
ASP 130 Z                                            0.00 XXX   0 X   -0.01 LEU 134 Z    0.00 XXX   0 X
ASP 130 Z                                            0.00 XXX   0 X   -0.01 SER 135 Z    0.00 XXX   0 X
ASP 130 Z                                            0.00 XXX   0 X   -0.80 SER 136 Z    0.00 XXX   0 X

ASP 159 Z   3.72    24 %    0.83  349   0.00    0    0.00 XXX   0 X   -0.08 LEU 161 Z   -0.00 LYS 165 Z
ASP 159 Z                                            0.00 XXX   0 X   -0.83 ALA 162 Z    0.00 XXX   0 X

ASP 228 Z   3.79    63 %    2.38  457   0.51    0   -0.72 SER 230 Z   -0.16 THR 229 Z    0.09 ASP 236 Z
ASP 228 Z                                           -0.82 THR 231 Z   -0.75 SER 230 Z    0.00 XXX   0 X
ASP 228 Z                                            0.00 XXX   0 X   -0.54 THR 231 Z    0.00 XXX   0 X

ASP 236 Z   3.05     9 %    0.85  306   0.05    0    0.00 XXX   0 X   -0.40 ILE 232 Z    0.00 XXX   0 X
ASP 236 Z                                            0.00 XXX   0 X   -0.46 ALA 238 Z    0.00 XXX   0 X
ASP 236 Z                                            0.00 XXX   0 X   -0.79 ALA 299 Z    0.00 XXX   0 X

ASP 242 Z   5.00    46 %    2.29  410   0.90    0   -0.85 SER 244 Z   -0.72 SER 244 Z    0.01 ASP 228 Z
ASP 242 Z                                            0.00 XXX   0 X   -0.44 LEU 293 Z    0.01 ASP 236 Z

ASP 264 Z   6.62   100 %    3.61  595   1.05    0    0.00 XXX   0 X   -0.16 ASP 264 Z   -0.17 LYS 269 Z
ASP 264 Z                                            0.00 XXX   0 X   -0.80 VAL 266 Z    0.00 XXX   0 X
ASP 264 Z                                            0.00 XXX   0 X   -0.72 VAL 267 Z    0.00 XXX   0 X

ASP 288 Z   9.07    85 %    3.39  520   1.53    0   -0.52 SER 244 Z    0.00 XXX   0 X   -0.07 ARG 297 Z
ASP 288 Z                                            0.00 XXX   0 X    0.00 XXX   0 X    0.17 ASP 228 Z
ASP 288 Z                                            0.00 XXX   0 X    0.00 XXX   0 X    0.01 ASP 236 Z
ASP 288 Z                                            0.00 XXX   0 X    0.00 XXX   0 X    0.15 GLU 289 Z
ASP 288 Z                                            0.00 XXX   0 X    0.00 XXX   0 X    0.62 ASP 242 Z

ASP 303 Z   2.09    20 %    0.87  336   0.00    0   -1.49 ARG 309 Z   -0.43 VAL 305 Z   -0.13 ARG  40 Z
ASP 303 Z                                            0.00 XXX   0 X    0.00 XXX   0 X   -0.06 ARG 297 Z
ASP 303 Z                                            0.00 XXX   0 X    0.00 XXX   0 X   -0.46 ARG 309 Z

GLU  28 Z   4.92    14 %    0.50  321   0.00    0    0.00 XXX   0 X    0.00 XXX   0 X   -0.22 LYS  22 Z
GLU  28 Z                                            0.00 XXX   0 X    0.00 XXX   0 X    0.05 ASP  21 Z
GLU  28 Z                                            0.00 XXX   0 X    0.00 XXX   0 X    0.10 GLU  35 Z

GLU  35 Z   4.73     0 %    0.16  233   0.00    0    0.00 XXX   0 X    0.00 XXX   0 X    0.07 ASP  36 Z

GLU  63 Z   4.00     0 %    0.26  220   0.00    0    0.00 XXX   0 X   -0.74 ASN  59 Z   -0.03 LYS  70 Z

GLU 118 Z   3.48     8 %    0.52  303   0.01    0   -1.31 ARG 258 Z    0.00 XXX   0 X    0.14 ASP 121 Z
GLU 118 Z                                            0.00 XXX   0 X    0.00 XXX   0 X   -0.38 ARG 258 Z

GLU 197 Z   5.03    30 %    0.61  366   0.05    0    0.00 XXX   0 X    0.00 XXX   0 X   -0.13 ARG  94 Z

GLU 289 Z   7.81   100 %    3.14  581   0.43    0    0.00 XXX   0 X   -0.41 GLY 211 Z   -0.15 LYS 269 Z
GLU 289 Z                                            0.00 XXX   0 X    0.00 XXX   0 X    0.30 ASP 264 Z

GLU 302 Z   4.63     0 %    0.11  176   0.00    0    0.00 XXX   0 X    0.00 XXX   0 X    0.02 ASP 303 Z

C-  320 Z   2.10    11 %    0.76  311   0.00    0   -0.77 ARG   8 Z    0.00 XXX   0 X   -0.04 LYS  80 Z
C-  320 Z                                           -0.66 TYR   9 Z    0.00 XXX   0 X   -0.38 ARG   8 Z

CYS 190 Z  99.99     0 %    0.00    0   0.00    0    0.00 XXX   0 X    0.00 XXX   0 X    0.00 XXX   0 X

CYS 270 Z  99.99     0 %    0.00    0   0.00    0    0.00 XXX   0 X    0.00 XXX   0 X    0.00 XXX   0 X

TYR   4 Z  10.06     0 %    0.27  252   0.00    0    0.00 XXX   0 X    0.00 XXX   0 X    0.05 ASP   2 Z
TYR   4 Z                                            0.00 XXX   0 X    0.00 XXX   0 X   -0.13 ARG  40 Z
TYR   4 Z                                            0.00 XXX   0 X    0.00 XXX   0 X    0.01 ASP 303 Z
TYR   4 Z                                            0.00 XXX   0 X    0.00 XXX   0 X   -0.11 ARG 309 Z
TYR   4 Z                                            0.00 XXX   0 X    0.00 XXX   0 X   -0.01 ARG 314 Z
TYR   4 Z                                            0.00 XXX   0 X    0.00 XXX   0 X   -0.01 LYS 316 Z

TYR   9 Z  11.29     6 %    0.64  299   0.00    0   -0.04 ARG   8 Z    0.00 XXX   0 X   -0.38 ARG   8 Z
TYR   9 Z                                            0.66 C-  320 Z    0.00 XXX   0 X    0.41 C-  320 Z

TYR  23 Z  10.92    38 %    0.92  388   0.00    0    0.00 XXX   0 X    0.00 XXX   0 X    0.00 XXX   0 X

TYR  29 Z  12.89   100 %    2.99  610   0.00    0    0.00 XXX   0 X    0.00 XXX   0 X   -0.21 ARG  61 Z
TYR  29 Z                                            0.00 XXX   0 X    0.00 XXX   0 X    0.11 TYR  23 Z

TYR  31 Z  10.29     0 %    0.15  233   0.00    0    0.00 XXX   0 X    0.00 XXX   0 X    0.06 GLU  28 Z
TYR  31 Z                                            0.00 XXX   0 X    0.00 XXX   0 X    0.11 GLU  35 Z
TYR  31 Z                                            0.00 XXX   0 X    0.00 XXX   0 X   -0.03 ARG 297 Z

TYR  45 Z  10.23     0 %    0.23  263   0.00    0    0.00 XXX   0 X    0.00 XXX   0 X    0.00 XXX   0 X

TYR  68 Z  11.90    47 %    1.63  414   0.00    0    0.00 XXX   0 X    0.00 XXX   0 X    0.10 ASP  21 Z
TYR  68 Z                                            0.00 XXX   0 X    0.00 XXX   0 X    0.18 TYR  45 Z

TYR  95 Z  12.20    14 %    0.64  320   0.00    0    0.81 ASP  56 Z   -0.03 GLY  57 Z    0.08 ASP  55 Z
TYR  95 Z                                            0.00 XXX   0 X    0.00 XXX   0 X    0.08 GLU  63 Z
TYR  95 Z                                            0.00 XXX   0 X    0.00 XXX   0 X    0.19 TYR 179 Z
TYR  95 Z                                            0.00 XXX   0 X    0.00 XXX   0 X    0.43 ASP  56 Z

TYR 129 Z  10.03     0 %    0.03   80   0.00    0    0.00 XXX   0 X    0.00 XXX   0 X    0.00 XXX   0 X

TYR 175 Z  12.41    76 %    2.10  495   0.00    0    0.00 XXX   0 X    0.00 XXX   0 X    0.26 ASP  55 Z
TYR 175 Z                                            0.00 XXX   0 X    0.00 XXX   0 X    0.13 ASP  56 Z
TYR 175 Z                                            0.00 XXX   0 X    0.00 XXX   0 X   -0.67 ARG  94 Z
TYR 175 Z                                            0.00 XXX   0 X    0.00 XXX   0 X    0.12 TYR  95 Z
TYR 175 Z                                            0.00 XXX   0 X    0.00 XXX   0 X    0.34 TYR 179 Z
TYR 175 Z                                            0.00 XXX   0 X    0.00 XXX   0 X    0.14 TYR 274 Z

TYR 179 Z  10.60     4 %    0.34  292   0.00    0    0.00 XXX   0 X    0.00 XXX   0 X    0.26 ASP  56 Z
TYR 179 Z                                            0.00 XXX   0 X    0.00 XXX   0 X   -0.00 ARG  94 Z

TYR 207 Z  11.44    47 %    1.56  414   0.00    0    0.00 XXX   0 X    0.00 XXX   0 X   -0.11 ARG 314 Z

TYR 274 Z  12.04    91 %    2.98  536   0.00    0   -0.11 ARG  94 Z    0.00 XXX   0 X   -1.12 ARG  94 Z
TYR 274 Z                                            0.00 XXX   0 X    0.00 XXX   0 X    0.29 GLU 197 Z

TYR 282 Z  11.44    28 %    1.05  359   0.00    0    0.00 XXX   0 X    0.00 XXX   0 X    0.19 GLU 289 Z
TYR 282 Z                                            0.00 XXX   0 X    0.00 XXX   0 X    0.10 GLU 302 Z
TYR 282 Z                                            0.00 XXX   0 X    0.00 XXX   0 X    0.12 ASP 303 Z
TYR 282 Z                                            0.00 XXX   0 X    0.00 XXX   0 X   -0.02 ARG 309 Z

LYS  22 Z  10.62     0 %   -0.20  228   0.00    0    0.00 XXX   0 X    0.00 XXX   0 X    0.10 ASP  21 Z
LYS  22 Z                                            0.00 XXX   0 X    0.00 XXX   0 X    0.22 GLU  28 Z

LYS  70 Z  10.31     0 %   -0.22  238   0.00    0    0.00 XXX   0 X    0.00 XXX   0 X    0.03 GLU  63 Z

LYS  80 Z   9.38    26 %   -1.30  355   0.00    0    0.00 XXX   0 X    0.00 XXX   0 X    0.13 ASP 102 Z
LYS  80 Z                                            0.00 XXX   0 X    0.00 XXX   0 X    0.04 C-  320 Z

LYS 165 Z  10.32     0 %   -0.18  271   0.00    0    0.00 XXX   0 X    0.00 XXX   0 X    0.00 ASP 159 Z

LYS 269 Z   9.29    68 %   -1.54  473   0.00    0    0.00 XXX   0 X    0.00 XXX   0 X    0.17 ASP 264 Z
LYS 269 Z                                            0.00 XXX   0 X    0.00 XXX   0 X    0.15 GLU 289 Z

LYS 283 Z  10.25     0 %   -0.25  268   0.00    0    0.00 XXX   0 X    0.00 XXX   0 X    0.00 XXX   0 X

LYS 316 Z  10.15     0 %   -0.46  217   0.00    0    0.00 XXX   0 X    0.00 XXX   0 X    0.10 ASP   2 Z
LYS 316 Z                                            0.00 XXX   0 X    0.00 XXX   0 X    0.01 TYR   4 Z

ARG   8 Z  13.81     0 %   -0.27  228   0.00    0    0.04 TYR   9 Z    0.00 XXX   0 X    0.38 TYR   9 Z
ARG   8 Z                                            0.77 C-  320 Z    0.00 XXX   0 X    0.38 C-  320 Z

ARG  40 Z  12.36     0 %   -0.36  259   0.00    0    0.00 XXX   0 X    0.00 XXX   0 X    0.13 ASP   2 Z
ARG  40 Z                                            0.00 XXX   0 X    0.00 XXX   0 X    0.13 TYR   4 Z
ARG  40 Z                                            0.00 XXX   0 X    0.00 XXX   0 X    0.23 ASP  36 Z
ARG  40 Z                                            0.00 XXX   0 X    0.00 XXX   0 X    0.13 ASP 303 Z
ARG  40 Z                                            0.00 XXX   0 X    0.00 XXX   0 X   -0.40 ARG 309 Z

ARG  61 Z  11.81   100 %   -3.35  596   0.00    0    0.76 ASP  55 Z    0.00 XXX   0 X    0.21 TYR  29 Z
ARG  61 Z                                            0.00 XXX   0 X    0.00 XXX   0 X    1.70 ASP  55 Z

ARG  94 Z  12.15    94 %   -2.38  545   0.00    0    0.11 TYR 274 Z    0.00 XXX   0 X    0.67 TYR 175 Z
ARG  94 Z                                            0.00 XXX   0 X    0.00 XXX   0 X    0.00 TYR 179 Z
ARG  94 Z                                            0.00 XXX   0 X    0.00 XXX   0 X    0.13 GLU 197 Z
ARG  94 Z                                            0.00 XXX   0 X    0.00 XXX   0 X    1.12 TYR 274 Z

ARG 115 Z  11.77    24 %   -0.68  348   0.00    0    0.00 XXX   0 X    0.00 XXX   0 X   -0.05 ARG  94 Z

ARG 258 Z  13.99     0 %   -0.27  248   0.00    0    1.31 GLU 118 Z    0.00 XXX   0 X    0.07 ASP 121 Z
ARG 258 Z                                            0.00 XXX   0 X    0.00 XXX   0 X    0.38 GLU 118 Z

ARG 297 Z  11.96    24 %   -0.70  348   0.00    0    0.00 XXX   0 X    0.00 XXX   0 X    0.03 TYR  31 Z
ARG 297 Z                                            0.00 XXX   0 X    0.00 XXX   0 X    0.07 ASP 288 Z
ARG 297 Z                                            0.00 XXX   0 X    0.00 XXX   0 X    0.06 ASP 303 Z

ARG 309 Z  14.79    23 %   -0.93  346   0.00    0    0.75 ASP  36 Z    0.00 XXX   0 X    0.11 TYR   4 Z
ARG 309 Z                                            1.49 ASP 303 Z    0.00 XXX   0 X    0.02 TYR 282 Z
ARG 309 Z                                            0.00 XXX   0 X    0.00 XXX   0 X    0.39 ASP  36 Z
ARG 309 Z                                            0.00 XXX   0 X    0.00 XXX   0 X    0.46 ASP 303 Z

ARG 314 Z  12.43     0 %   -0.20  241   0.00    0    0.00 XXX   0 X    0.00 XXX   0 X    0.01 TYR   4 Z
ARG 314 Z                                            0.00 XXX   0 X    0.00 XXX   0 X    0.11 TYR 207 Z

N+    1 Z   7.94     0 %   -0.13  127   0.00    0    0.00 XXX   0 X    0.00 XXX   0 X    0.07 ASP   2 Z

--------------------------------------------------------------------------------------------------------
SUMMARY OF THIS PREDICTION
       Group      pKa  model-pKa   ligand atom-type
   ASP   2 Z     2.99       3.80                      
   ASP  21 Z     3.44       3.80                      
   ASP  36 Z     3.50       3.80                      
   ASP  55 Z     4.11       3.80                      
   ASP  56 Z     3.08       3.80                      
   ASP 102 Z     3.12       3.80                      
   ASP 121 Z     3.09       3.80                      
   ASP 130 Z     0.91       3.80                      
   ASP 159 Z     3.72       3.80                      
   ASP 228 Z     3.79       3.80                      
   ASP 236 Z     3.05       3.80                      
   ASP 242 Z     5.00       3.80                      
   ASP 264 Z     6.62       3.80                      
   ASP 288 Z     9.07       3.80                      
   ASP 303 Z     2.09       3.80                      
   GLU  28 Z     4.92       4.50                      
   GLU  35 Z     4.73       4.50                      
   GLU  63 Z     4.00       4.50                      
   GLU 118 Z     3.48       4.50                      
   GLU 197 Z     5.03       4.50                      
   GLU 289 Z     7.81       4.50                      
   GLU 302 Z     4.63       4.50                      
   C-  320 Z     2.10       3.20                      
   CYS 190 Z    99.99       9.00                      
   CYS 270 Z    99.99       9.00                      
   TYR   4 Z    10.06      10.00                      
   TYR   9 Z    11.29      10.00                      
   TYR  23 Z    10.92      10.00                      
   TYR  29 Z    12.89      10.00                      
   TYR  31 Z    10.29      10.00                      
   TYR  45 Z    10.23      10.00                      
   TYR  68 Z    11.90      10.00                      
   TYR  95 Z    12.20      10.00                      
   TYR 129 Z    10.03      10.00                      
   TYR 175 Z    12.41      10.00                      
   TYR 179 Z    10.60      10.00                      
   TYR 207 Z    11.44      10.00                      
   TYR 274 Z    12.04      10.00                      
   TYR 282 Z    11.44      10.00                      
   LYS  22 Z    10.62      10.50                      
   LYS  70 Z    10.31      10.50                      
   LYS  80 Z     9.38      10.50                      
   LYS 165 Z    10.32      10.50                      
   LYS 269 Z     9.29      10.50                      
   LYS 283 Z    10.25      10.50                      
   LYS 316 Z    10.15      10.50                      
   ARG   8 Z    13.81      12.50                      
   ARG  40 Z    12.36      12.50                      
   ARG  61 Z    11.81      12.50                      
   ARG  94 Z    12.15      12.50                      
   ARG 115 Z    11.77      12.50                      
   ARG 258 Z    13.99      12.50                      
   ARG 297 Z    11.96      12.50                      
   ARG 309 Z    14.79      12.50                      
   ARG 314 Z    12.43      12.50                      
   N+    1 Z     7.94       8.00                      
--------------------------------------------------------------------------------------------------------
--------------------------------------------------------------------------------------------------------
Free energy of   folding (kcal/mol) as a function of pH (using neutral reference)
  0.00     11.64
  1.00     11.14
  2.00      9.35
  3.00      5.32
  4.00      1.42
  5.00      3.42
  6.00      7.57
  7.00     11.02
  8.00     13.40
  9.00     14.81
 10.00     17.17
 11.00     24.08
 12.00     30.42
 13.00     33.76
 14.00     36.67

The pH of optimum stability is  4.2 for which the free energy is    1.3 kcal/mol at 298K
Could not determine pH values where the free energy is within 80 % of minimum
Could not determine the pH-range where the free energy is negative

Protein charge of folded and unfolded state as a function of pH
    pH  unfolded  folded
  0.00     17.00   16.87
  0.10     17.00   16.84
  0.20     16.99   16.80
  0.30     16.99   16.76
  0.40     16.99   16.71
  0.50     16.99   16.65
  0.60     16.99   16.59
  0.70     16.98   16.51
  0.80     16.98   16.43
  0.90     16.97   16.34
  1.00     16.97   16.24
  1.10     16.96   16.13
  1.20     16.95   16.02
  1.30     16.94   15.90
  1.40     16.92   15.76
  1.50     16.90   15.62
  1.60     16.87   15.46
  1.70     16.84   15.28
  1.80     16.80   15.09
  1.90     16.75   14.87
  2.00     16.68   14.63
  2.10     16.61   14.37
  2.20     16.51   14.09
  2.30     16.38   13.77
  2.40     16.23   13.43
  2.50     16.05   13.05
  2.60     15.82   12.64
  2.70     15.55   12.20
  2.80     15.21   11.71
  2.90     14.82   11.19
  3.00     14.35   10.64
  3.10     13.79   10.05
  3.20     13.15    9.44
  3.30     12.42    8.80
  3.40     11.60    8.16
  3.50     10.69    7.51
  3.60      9.70    6.86
  3.70      8.64    6.22
  3.80      7.54    5.60
  3.90      6.40    4.99
  4.00      5.26    4.39
  4.10      4.13    3.82
  4.20      3.02    3.27
  4.30      1.97    2.74
  4.40      0.97    2.23
  4.50      0.04    1.73
  4.60     -0.81    1.26
  4.70     -1.58    0.80
  4.80     -2.28    0.36
  4.90     -2.88   -0.05
  5.00     -3.41   -0.45
  5.10     -3.87   -0.81
  5.20     -4.25   -1.14
  5.30     -4.58   -1.45
  5.40     -4.85   -1.72
  5.50     -5.07   -1.96
  5.60     -5.25   -2.18
  5.70     -5.40   -2.36
  5.80     -5.52   -2.53
  5.90     -5.62   -2.68
  6.00     -5.70   -2.82
  6.10     -5.77   -2.94
  6.20     -5.82   -3.06
  6.30     -5.87   -3.17
  6.40     -5.90   -3.28
  6.50     -5.94   -3.38
  6.60     -5.97   -3.49
  6.70     -5.99   -3.60
  6.80     -6.02   -3.70
  6.90     -6.05   -3.81
  7.00     -6.08   -3.92
  7.10     -6.11   -4.03
  7.20     -6.14   -4.15
  7.30     -6.18   -4.27
  7.40     -6.23   -4.40
  7.50     -6.28   -4.54
  7.60     -6.34   -4.68
  7.70     -6.41   -4.83
  7.80     -6.48   -4.99
  7.90     -6.57   -5.15
  8.00     -6.66   -5.32
  8.10     -6.76   -5.50
  8.20     -6.86   -5.68
  8.30     -6.98   -5.86
  8.40     -7.11   -6.05
  8.50     -7.26   -6.25
  8.60     -7.42   -6.47
  8.70     -7.61   -6.69
  8.80     -7.83   -6.94
  8.90     -8.09   -7.21
  9.00     -8.40   -7.51
  9.10     -8.76   -7.84
  9.20     -9.19   -8.19
  9.30     -9.70   -8.58
  9.40    -10.29   -9.00
  9.50    -10.98   -9.46
  9.60    -11.76   -9.95
  9.70    -12.63  -10.48
  9.80    -13.58  -11.06
  9.90    -14.61  -11.67
 10.00    -15.70  -12.32
 10.10    -16.82  -13.00
 10.20    -17.96  -13.70
 10.30    -19.09  -14.42
 10.40    -20.18  -15.16
 10.50    -21.22  -15.89
 10.60    -22.20  -16.63
 10.70    -23.10  -17.35
 10.80    -23.92  -18.07
 10.90    -24.66  -18.78
 11.00    -25.32  -19.48
 11.10    -25.91  -20.18
 11.20    -26.43  -20.87
 11.30    -26.91  -21.58
 11.40    -27.34  -22.29
 11.50    -27.75  -23.00
 11.60    -28.15  -23.73
 11.70    -28.54  -24.47
 11.80    -28.94  -25.21
 11.90    -29.36  -25.96
 12.00    -29.81  -26.70
 12.10    -30.28  -27.42
 12.20    -30.78  -28.13
 12.30    -31.30  -28.82
 12.40    -31.84  -29.46
 12.50    -32.39  -30.07
 12.60    -32.93  -30.64
 12.70    -33.45  -31.16
 12.80    -33.94  -31.64
 12.90    -34.39  -32.07
 13.00    -34.80  -32.47
 13.10    -35.16  -32.82
 13.20    -35.48  -33.14
 13.30    -35.75  -33.44
 13.40    -35.98  -33.71
 13.50    -36.17  -33.96
 13.60    -36.33  -34.19
 13.70    -36.46  -34.42
 13.80    -36.56  -34.63
 13.90    -36.65  -34.83
 14.00    -36.72  -35.03
The pI is  4.89 (folded) and  4.50 (unfolded)
